# Supplementary material for: Characterization and Preliminary Application of a Novel Lipoxygenase from Enterovibrio norvegicus
Source: Foods. 2022 Sep 15;11(18):2864. doi: 10.3390/foods11182864 (PMC9498203; doi:10.3390/foods11182864)
Supplement: Supplementary file 1 [file foods-11-02864-s001.zip]

Archive with 1 entries (1 files):
- foods-1905314-supplementary.pdf
